# Supplementary material for: Mammalian SWI/SNF chromatin remodeler is essential for reductional meiosis in males
Source: Nat Commun. 2021 Nov 12;12:6581. doi: 10.1038/s41467-021-26828-1 (PMC8589837; doi:10.1038/s41467-021-26828-1)
Supplement: Supplementary file 4 — Source Data [file 41467_2021_26828_MOESM4_ESM.xlsx]

## Sheet: Figure 1c
Figure 1c: Arid2WT and Arid2cKO testes weights
	Arid2WT		Arid2WT
Animal	Body wieght (g)	Testis Weight (mg)	Body wieght (g)	Testis Weight (mg)
1	33.17	124	29.67	52.4
		112		49
2	36.3	142	37.51	56.3
		126		61.5
3	33.87	127	30.85	60.7
		125		51.3
4	40.07	135.1
		134.2
5	42.9	133

## Sheet: Figure 1 d
Figure 1d: Staging of tubules from Arid2WT and Arid2cKO testes
Tubule (PAS)	Stage				Tubule (PAS)	Stage
wt1	VII-VIII				cKO1	XII
wt2	VII-VIII				cKO2	XII
wt3	VIII				cKO3	XII
wt4	XII				cKO4	XII
wt5	VIII				cKO5	XII
wt6	VIII				cKO6	XII
wt7	VII-VIII				cKO7	II-III
wt8	II-III				cKO8	XII
wt9	IV-VI				cKO9	XII
wt10	VII-VIII				cKO10	XII
wt11	VIII				cKO11	XII
wt12	XII				cKO12	XII
wt13	XII				cKO13	XII
wt14	VII-VIII				cKO14	XII
wt15	other				cKO15	II-III
wt16	VII-VIII				cKO16	XII
wt17	VII-VIII				cKO17	XII
wt18	I				cKO18	XII
wt19	VII-VIII				cKO19	IV-VI
wt20	VII-VIII				cKO20	XII
wt21	VII-VIII				cKO21	XII
wt22	VII-VIII				cKO22a	XII
wt23	IV-VI				cKO22b	XII
wt24	VII-VIII				cKO23	XII
wt25	I				cKO24	XII
wt26	VIII				cKO25	II-III
wt27A	VII-VIII				cKO26a	XII
wt27B	VII-VIII				cKO26b	XII
wt28	XII				cKO27	XII
wt29	VII-VIII				cKO28	VII-VIII
wt30	XI				cKO29	XII
wt31	XII				cKO30	XII
wt32	XII				cKO40	VII-VIII
wt33	XII				cKO41a	XII
wt_40x1	XII				cKO41b	XII
wt_40x2	XII				cKO42	XII
					cKO43	XII
no.of stage XII	9				cKO44a	XII
% stage XII tubules	0.25				cKO44b	XII
					cKO45a	XII
					cKO45b	XII
					cKO46	XII
					cKO47a	XII
					cKO47b	XII
					cKO48a	XII
					cKO48b	XII
					cKO198a	XII
					cKO198b	I
					no.of stage XII	41
					% stage XII tubules	0.854167

## Sheet: Figure 1e
Figure 1e: Cell profiles from Arid2WT and Arid2cKO testes
Arid2WT	Number of cells				Arid2WT	Number of cells
Tubule	primary Spermatocytes	Round Spermatids	Elongated Spermatids		Tubule	primary Spermatocytes	Round Spermatids	Elongated Spermatids
1	68	97	117		1	75	0	0
2	40	95	71		2	72	5	0
3	59	95	69		3	66	17	0
4	55	2	92		4	48	4	0
5	30	86	93		5	80	2	0
6	45	117	115		6	49	3	0
7	69	128	150		7	44	0	0
8	31	76	45		8	78	37	9
9	52	107	88		9	79	0	0
10	71	0	141		10	61	6	0
11	151	9	72		11	63	0	0
12	119	2	119		12	57	1	2
13	54	154	90		13	74	3	0
14	47	104	129		14	85	3	0
15	40	100	151		15	87	8	9
16	58	112	122		16	115	26	8
17	45	101	94		17	61	33	0
					18	178	1	40
					19	70	26	0
					20	44	0	0
					21	58	2	3
					22	55	22	0
					23	55	7	0
					24	92	1	0

## Sheet: Figure 2a
Figure 2a: Numbers of Arid2WT and Arid2cKO metaphase-I spermatocytes scored for presence/absence of Spindle
Genotype	Phenotype
	Spindle +	Spindle -
Arid2WT	33	0
Arid2cKO	102	121

## Sheet: Figure 2b
Figure 2b: Numbers of Arid2Het and Arid2cKO metaphase-I spermatocytes scored for presence/absence of centromeric PLK1
Genotype	Phenotype
	PLK1 +	PLK1 -
Arid2Het	74	0
Arid2cKO	55	78

## Sheet: Figure 2c
Figure 2c: PLK1, ARID2 and BRG1 Co-IP
Refer Extended table 1 for antibody dilutions used

## Sheet: Figure 3a
Figure 3a: Numbers of Arid2WT and Arid2cKO metaphase-I spermatocytes scored for H3T3P staining
Genotype	Phenotype
	PLK1+; H3T3P Limited	PLK1+ ; H3T3P Spread	PLK1-; H3T3P low	PLK1-; H3T3P Spread
Arid2WT	49
Arid2cKO	19	0	60	115

## Sheet: Figure 3b
Figure 3b: Numbers of Arid2Het and Arid2cKO metaphase-I spermatocytes scored for H2AT120P staining
Genotype	Phenotype
	PLK1+; H2AT120P centromeric	PLK1+ ; H2AT120P Spread	PLK1- ; H2AT120P centromeric	PLK1- ; H2AT120P Spread
Arid2Het	10	0	0	0
Arid2cKO	54	0	0	93

## Sheet: Figure 5a
Figure 5a: Numbers of Arid2Het and Arid2cKO metaphase-I spermatocytes scored for gamma-Tubulin staining
Genotype	Phenotype
	ARID2+ ; normal gamma-Tub	ARID2+; No gamma-tubulin	ARID2- ; Diffuse gamma-tubulin	ARID2- ; multiple gamma-tubulin foci
Arid2Het	88	0	0	0
Arid2cKO	11	0	88	80

## Sheet: Figure 5b
Figure 5b: Numbers of Arid2Het and Arid2cKO metaphase-I spermatocytes scored for pT288-AURKA staining
Genotype	Phenotype
	pT288-AURKA(centrosomal) ; normal Spindle	pT288-AURKA(abnormal); abnormal spindle
Arid2Het	90	0
Arid2cKO	19	58

[truncated: 23 more sheets: Figure 5c, Figure 6a, Figure 6b, Figure 6c, Figure 6d, Figure 7a, Figure 7b, Figure 8a, Figure 8b , Figure 8c, Supplemental Fig 1a, Supplemental Fig 1c, Supplemental Fig 2c, Supplemental Fig 3a, Supplemental Fig 3c, Supplemental Fig 4a, Supplemental Fig 7b, Supplemental Fig 8a, Supplemental Fig  8b, Supplemental Fig 9a …]
